# Supplementary material for: Interpretation of AI-Generated vs. Human-Made Images
Source: J Imaging. 2025 Jul 7;11(7):227. doi: 10.3390/jimaging11070227 (PMC12295870; doi:10.3390/jimaging11070227)
Supplement: Supplementary file 1 [file jimaging-11-00227-s001.zip]

Archive with 1 entries (1 files):
- Table S1. Dataset.xlsx
