# Supplementary material for: Interpretation of AI-Generated vs. Human-Made Images
Source: J Imaging. 2025 Jul 7;11(7):227. doi: 10.3390/jimaging11070227 (PMC12295870; doi:10.3390/jimaging11070227)
Supplement: Supplementary file 1 [file jimaging-11-00227-s001.zip › Table S1. Dataset.xlsx]

## Sheet: Hoja 1 - ENCUESTA IA-NO IA 
			HUMAN PORTRAITS																								LANDSCAPES
			DALL-E			FIREFLY			FREEPIK - HUMAN-MADE			MIDJOURNEY			DALL-E			FIREFLY			FREEPIK - HUMAN-MADE			MIDJOURNEY			DALL-E			FIREFLY			FREEPIK - HUMAN-MADE			MIDJOURNEY			DALL-E			FIREFLY			FREEPIK HUMAN-MADE			MIDJOURNEY
Age	Gender	Visual experience	Realism	Credibility	Source	Realism	Credibility	Source	Realism	Credibility	Source	Realism	Credibility	Source	Realism	Credibility	Source	Realism	Credibility	Source	Realism	Credibility	Source	Realism	Credibility	Source	Realism	Credibility	Source	Realism	Credibility	Source	Realism	Credibility	Source	Realism	Credibility	Source	Realism	Credibility	Source	Realism	Credibility	Source	Realism	Credibility	Source	Realism	Credibility
25 years - 34 years	Female	Yes (I have professional studies or at least two years of experience in photography, design, advertising, communication, film, among others).	2	2	Artificial Intelligence	5	5	Without Artificial Intelligence	5	5	Without Artificial Intelligence	2	1	Artificial Intelligence	3	3	Artificial Intelligence	5	5	Without Artificial Intelligence	5	5	Without Artificial Intelligence	3	3	Artificial Intelligence	1	1	Artificial Intelligence	3	3	Artificial Intelligence	3	4	Artificial Intelligence	5	5	Without Artificial Intelligence	1	1	Artificial Intelligence	2	3	Artificial Intelligence	4	5	Without Artificial Intelligence	4	4
18 years - 24 years	Female	Yes (I have professional studies or at least two years of experience in photography, design, advertising, communication, film, among others).	5	1	Artificial Intelligence	3	4	Artificial Intelligence	5	5	Without Artificial Intelligence	5	5	Without Artificial Intelligence	4	4	Artificial Intelligence	4	4	Without Artificial Intelligence	5	5	Without Artificial Intelligence	5	5	Without Artificial Intelligence	1	1	Artificial Intelligence	4	4	Without Artificial Intelligence	4	4	Without Artificial Intelligence	4	4	Without Artificial Intelligence	1	1	Artificial Intelligence	3	3	Without Artificial Intelligence	5	5	Without Artificial Intelligence	5	5
25 years - 34 years	Male	No	4	4	Artificial Intelligence	5	5	Without Artificial Intelligence	5	5	Without Artificial Intelligence	3	4	Artificial Intelligence	3	4	Artificial Intelligence	4	3	Artificial Intelligence	3	3	Artificial Intelligence	4	4	Without Artificial Intelligence	2	2	Artificial Intelligence	2	2	Artificial Intelligence	2	3	Without Artificial Intelligence	3	3	Without Artificial Intelligence	3	3	Artificial Intelligence	3	3	Without Artificial Intelligence	5	5	Artificial Intelligence	3	3
25 years - 34 years	Female	Yes (I have professional studies or at least two years of experience in photography, design, advertising, communication, film, among others).	1	1	Artificial Intelligence	2	2	Artificial Intelligence	2	2	Artificial Intelligence	3	3	Without Artificial Intelligence	1	1	Artificial Intelligence	4	4	Without Artificial Intelligence	2	2	Artificial Intelligence	5	5	Without Artificial Intelligence	1	1	Artificial Intelligence	2	2	Without Artificial Intelligence	4	4	Without Artificial Intelligence	3	3	Without Artificial Intelligence	1	1	Artificial Intelligence	1	1	Artificial Intelligence	3	3	Without Artificial Intelligence	4	4
18 years - 24 years	Female	Yes (I have professional studies or at least two years of experience in photography, design, advertising, communication, film, among others).	3	3	Artificial Intelligence	4	4	Artificial Intelligence	5	5	Without Artificial Intelligence	5	5	Without Artificial Intelligence	5	4	Artificial Intelligence	5	5	Without Artificial Intelligence	4	4	Without Artificial Intelligence	5	5	Without Artificial Intelligence	2	1	Artificial Intelligence	4	4	Artificial Intelligence	5	5	Without Artificial Intelligence	5	5	Artificial Intelligence	2	2	Artificial Intelligence	5	5	Without Artificial Intelligence	5	5	Without Artificial Intelligence	4	4
35 years - 44 years	Male	Yes (I have professional studies or at least two years of experience in photography, design, advertising, communication, film, among others).	4	5	Artificial Intelligence	5	5	Without Artificial Intelligence	5	5	Without Artificial Intelligence	5	5	Without Artificial Intelligence	5	2	Artificial Intelligence	5	3	Artificial Intelligence	5	3	Artificial Intelligence	5	5	Without Artificial Intelligence	2	2	Artificial Intelligence	4	4	Artificial Intelligence	5	5	Without Artificial Intelligence	5	3	Without Artificial Intelligence	4	4	Artificial Intelligence	4	5	Artificial Intelligence	5	5	Without Artificial Intelligence	5	5
25 years - 34 years	Male	No	2	2	Artificial Intelligence	4	4	Without Artificial Intelligence	5	5	Without Artificial Intelligence	3	3	Artificial Intelligence	1	2	Artificial Intelligence	2	2	Artificial Intelligence	4	4	Artificial Intelligence	5	5	Without Artificial Intelligence	1	1	Artificial Intelligence	4	4	Artificial Intelligence	4	4	Without Artificial Intelligence	4	4	Artificial Intelligence	1	1	Artificial Intelligence	5	5	Without Artificial Intelligence	4	4	Without Artificial Intelligence	4	4
25 years - 34 years	Female	No	1	1	Artificial Intelligence	4	4	Without Artificial Intelligence	4	4	Without Artificial Intelligence	2	2	Artificial Intelligence	2	2	Artificial Intelligence	4	4	Without Artificial Intelligence	3	4	Without Artificial Intelligence	2	3	Artificial Intelligence	1	1	Artificial Intelligence	3	3	Artificial Intelligence	4	4	Without Artificial Intelligence	4	4	Without Artificial Intelligence	1	2	Artificial Intelligence	3	3	Artificial Intelligence	4	4	Without Artificial Intelligence	3	3
25 years - 34 years	Male	No	3	2	Artificial Intelligence	4	5	Artificial Intelligence	5	5	Without Artificial Intelligence	4	4	Artificial Intelligence	4	4	Artificial Intelligence	5	5	Without Artificial Intelligence	5	5	Without Artificial Intelligence	5	5	Without Artificial Intelligence	1	1	Artificial Intelligence	4	4	Artificial Intelligence	3	3	Artificial Intelligence	5	5	Without Artificial Intelligence	2	2	Artificial Intelligence	4	4	Without Artificial Intelligence	5	5	Without Artificial Intelligence	5	5
25 years - 34 years	Female	No	2	4	Artificial Intelligence	5	4	Without Artificial Intelligence	5	5	Without Artificial Intelligence	3	2	Artificial Intelligence	3	4	Artificial Intelligence	5	5	Without Artificial Intelligence	5	4	Without Artificial Intelligence	4	3	Artificial Intelligence	2	3	Artificial Intelligence	3	2	Artificial Intelligence	5	5	Without Artificial Intelligence	5	5	Without Artificial Intelligence	4	2	Artificial Intelligence	4	2	Artificial Intelligence	5	5	Without Artificial Intelligence	2	3
Over 54 years	Female	No	4	4	Artificial Intelligence	5	5	Without Artificial Intelligence	5	5	Without Artificial Intelligence	4	4	Artificial Intelligence	4	4	Artificial Intelligence	4	4	Artificial Intelligence	4	4	Artificial Intelligence	5	5	Artificial Intelligence	1	1	Artificial Intelligence	2	2	Artificial Intelligence	2	2	Artificial Intelligence	3	3	Without Artificial Intelligence	3	3	Artificial Intelligence	4	4	Without Artificial Intelligence	4	4	Without Artificial Intelligence	4	4
18 years - 24 years	Male	No	3	2	Artificial Intelligence	4	4	Without Artificial Intelligence	5	5	Without Artificial Intelligence	1	1	Artificial Intelligence	3	2	Artificial Intelligence	4	4	Artificial Intelligence	4	4	Without Artificial Intelligence	5	5	Without Artificial Intelligence	2	2	Artificial Intelligence	3	3	Artificial Intelligence	3	3	Artificial Intelligence	4	4	Artificial Intelligence	1	1	Artificial Intelligence	3	2	Artificial Intelligence	4	4	Artificial Intelligence	5	5
45 years - 54 years	Female	No	1	2	Artificial Intelligence	5	4	Without Artificial Intelligence	5	5	Without Artificial Intelligence	4	4	Without Artificial Intelligence	3	3	Artificial Intelligence	5	5	Without Artificial Intelligence	4	4	Artificial Intelligence	5	5	Without Artificial Intelligence	1	1	Artificial Intelligence	3	3	Without Artificial Intelligence	2	2	Artificial Intelligence	5	5	Without Artificial Intelligence	1	2	Artificial Intelligence	2	2	Artificial Intelligence	2	2	Artificial Intelligence	4	4
25 years - 34 years	Female	No	1	2	Artificial Intelligence	4	4	Without Artificial Intelligence	4	4	Without Artificial Intelligence	4	4	Without Artificial Intelligence	3	3	Artificial Intelligence	4	4	Without Artificial Intelligence	5	4	Without Artificial Intelligence	5	5	Without Artificial Intelligence	2	3	Artificial Intelligence	5	4	Artificial Intelligence	5	5	Without Artificial Intelligence	5	5	Without Artificial Intelligence	3	3	Artificial Intelligence	5	5	Without Artificial Intelligence	5	5	Without Artificial Intelligence	5	5
Over 54 years	Female	No	3	3	Artificial Intelligence	4	4	Without Artificial Intelligence	4	4	Without Artificial Intelligence	3	3	Artificial Intelligence	2	2	Artificial Intelligence	4	4	Without Artificial Intelligence	5	5	Without Artificial Intelligence	4	4	Without Artificial Intelligence	2	2	Artificial Intelligence	2	2	Artificial Intelligence	2	2	Artificial Intelligence	2	2	Artificial Intelligence	2	2	Artificial Intelligence	4	4	Without Artificial Intelligence	4	4	Without Artificial Intelligence	5	5
Over 54 years	Female	No	5	5	Without Artificial Intelligence	5	5	Without Artificial Intelligence	5	5	Artificial Intelligence	5	5	Without Artificial Intelligence	5	5	Artificial Intelligence	5	5	Without Artificial Intelligence	5	5	Without Artificial Intelligence	5	5	Without Artificial Intelligence	4	4	Artificial Intelligence	4	4	Artificial Intelligence	5	5	Without Artificial Intelligence	5	5	Without Artificial Intelligence	5	5	Artificial Intelligence	5	5	Artificial Intelligence	5	5	Artificial Intelligence	5	5
Over 54 years	Female	No	4	4	Artificial Intelligence	4	4	Artificial Intelligence	5	5	Without Artificial Intelligence	4	4	Without Artificial Intelligence	2	2	Without Artificial Intelligence	4	4	Artificial Intelligence	4	4	Without Artificial Intelligence	5	5	Without Artificial Intelligence	1	2	Artificial Intelligence	1	2	Artificial Intelligence	4	4	Without Artificial Intelligence	4	4	Without Artificial Intelligence	4	4	Without Artificial Intelligence	5	5	Without Artificial Intelligence	5	5	Without Artificial Intelligence	3	3
Over 54 years	Male	No	4	4	Without Artificial Intelligence	5	5	Without Artificial Intelligence	5	5	Without Artificial Intelligence	2	3	Artificial Intelligence	1	1	Artificial Intelligence	2	2	Artificial Intelligence	4	4	Without Artificial Intelligence	5	5	Without Artificial Intelligence	1	1	Artificial Intelligence	4	4	Without Artificial Intelligence	4	4	Artificial Intelligence	1	2	Artificial Intelligence	1	1	Artificial Intelligence	4	4	Artificial Intelligence	4	4	Without Artificial Intelligence	1	1
35 years - 44 years	Male	No	2	2	Artificial Intelligence	5	5	Without Artificial Intelligence	5	5	Without Artificial Intelligence	1	1	Artificial Intelligence	1	1	Artificial Intelligence	5	5	Without Artificial Intelligence	5	5	Without Artificial Intelligence	1	1	Artificial Intelligence	1	1	Artificial Intelligence	4	4	Without Artificial Intelligence	4	4	Without Artificial Intelligence	4	4	Without Artificial Intelligence	1	1	Artificial Intelligence	5	5	Without Artificial Intelligence	4	4	Without Artificial Intelligence	3	3
Over 54 years	Female	No	3	2	Without Artificial Intelligence	2	4	Artificial Intelligence	3	4	Artificial Intelligence	1	1	Without Artificial Intelligence	4	4	Artificial Intelligence	1	1	Artificial Intelligence	3	3	Artificial Intelligence	3	3	Artificial Intelligence	1	1	Without Artificial Intelligence	2	2	Artificial Intelligence	3	2	Artificial Intelligence	2	2	Artificial Intelligence	1	2	Artificial Intelligence	5	5	Without Artificial Intelligence	5	5	Artificial Intelligence	5	5
18 years - 24 years	Female	Yes (I have professional studies or at least two years of experience in photography, design, advertising, communication, film, among others).	5	4	Artificial Intelligence	5	5	Without Artificial Intelligence	5	5	Without Artificial Intelligence	4	3	Artificial Intelligence	3	4	Artificial Intelligence	5	5	Without Artificial Intelligence	5	5	Without Artificial Intelligence	5	5	Artificial Intelligence	3	3	Artificial Intelligence	5	5	Without Artificial Intelligence	5	5	Without Artificial Intelligence	5	5	Without Artificial Intelligence	4	4	Artificial Intelligence	5	4	Artificial Intelligence	5	5	Artificial Intelligence	5	5
Over 54 years	Female	No	2	3	Artificial Intelligence	5	3	Without Artificial Intelligence	5	4	Without Artificial Intelligence	3	3	Artificial Intelligence	1	1	Artificial Intelligence	5	5	Without Artificial Intelligence	3	3	Artificial Intelligence	5	5	Without Artificial Intelligence	1	1	Artificial Intelligence	2	2	Artificial Intelligence	2	2	Artificial Intelligence	2	2	Artificial Intelligence	1	1	Artificial Intelligence	2	2	Artificial Intelligence	5	5	Without Artificial Intelligence	5	5
Over 54 years	Male	No	4	4	Without Artificial Intelligence	3	3	Without Artificial Intelligence	5	5	Without Artificial Intelligence	2	2	Artificial Intelligence	2	2	Artificial Intelligence	3	3	Without Artificial Intelligence	2	2	Artificial Intelligence	3	3	Artificial Intelligence	1	1	Artificial Intelligence	4	4	Without Artificial Intelligence	4	4	Without Artificial Intelligence	4	4	Without Artificial Intelligence	2	2	Artificial Intelligence	1	1	Artificial Intelligence	4	4	Without Artificial Intelligence	3	3
Over 54 years	Female	No	5	5	Without Artificial Intelligence	5	5	Artificial Intelligence	4	4	Artificial Intelligence	5	5	Artificial Intelligence	5	5	Artificial Intelligence	5	5	Without Artificial Intelligence	5	5	Without Artificial Intelligence	5	5	Artificial Intelligence	5	5	Without Artificial Intelligence	5	5	Without Artificial Intelligence	5	5	Artificial Intelligence	4	4	Artificial Intelligence	4	4	Artificial Intelligence	5	5	Without Artificial Intelligence	5	5	Without Artificial Intelligence	5	5
Over 54 years	Male	No	3	3	Artificial Intelligence	4	4	Without Artificial Intelligence	5	5	Without Artificial Intelligence	4	4	Without Artificial Intelligence	1	1	Artificial Intelligence	3	3	Artificial Intelligence	1	1	Artificial Intelligence	1	1	Artificial Intelligence	5	5	Without Artificial Intelligence	1	1	Artificial Intelligence	4	4	Artificial Intelligence	3	3	Artificial Intelligence	1	1	Artificial Intelligence	4	4	Artificial Intelligence	1	1	Without Artificial Intelligence	3	3
Over 54 years	Female	No	2	2	Artificial Intelligence	2	2	Artificial Intelligence	5	4	Without Artificial Intelligence	2	2	Artificial Intelligence	1	1	Artificial Intelligence	5	5	Without Artificial Intelligence	2	2	Artificial Intelligence	3	3	Without Artificial Intelligence	1	2	Artificial Intelligence	1	2	Artificial Intelligence	1	1	Artificial Intelligence	1	2	Artificial Intelligence	1	1	Artificial Intelligence	4	2	Artificial Intelligence	5	4	Without Artificial Intelligence	1	2
35 years - 44 years	Female	No	4	4	Without Artificial Intelligence	2	2	Artificial Intelligence	3	2	Artificial Intelligence	4	4	Without Artificial Intelligence	4	4	Without Artificial Intelligence	4	4	Without Artificial Intelligence	4	4	Without Artificial Intelligence	2	2	Artificial Intelligence	1	1	Artificial Intelligence	4	4	Without Artificial Intelligence	2	2	Artificial Intelligence	4	4	Without Artificial Intelligence	1	1	Artificial Intelligence	4	4	Without Artificial Intelligence	4	4	Without Artificial Intelligence	2	2
Over 54 years	Male	Yes (I have professional studies or at least two years of experience in photography, design, advertising, communication, film, among others).	3	3	Artificial Intelligence	4	4	Without Artificial Intelligence	4	4	Without Artificial Intelligence	3	3	Artificial Intelligence	3	3	Artificial Intelligence	4	4	Without Artificial Intelligence	4	4	Artificial Intelligence	4	3	Artificial Intelligence	3	3	Artificial Intelligence	4	4	Artificial Intelligence	4	4	Artificial Intelligence	4	5	Artificial Intelligence	4	4	Artificial Intelligence	4	4	Without Artificial Intelligence	5	4	Without Artificial Intelligence	2	4
Over 54 years	Male	No	5	5	Without Artificial Intelligence	5	5	Without Artificial Intelligence	5	5	Without Artificial Intelligence	5	5	Without Artificial Intelligence	5	5	Without Artificial Intelligence	5	5	Without Artificial Intelligence	5	5	Without Artificial Intelligence	5	5	Without Artificial Intelligence	5	5	Without Artificial Intelligence	5	5	Without Artificial Intelligence	5	5	Without Artificial Intelligence	5	5	Without Artificial Intelligence	5	5	Without Artificial Intelligence	5	5	Without Artificial Intelligence	5	5	Without Artificial Intelligence	5	5
45 years - 54 years	Male	Yes (I have professional studies or at least two years of experience in photography, design, advertising, communication, film, among others).	3	2	Without Artificial Intelligence	3	2	Without Artificial Intelligence	4	4	Without Artificial Intelligence	2	2	Without Artificial Intelligence	3	3	Artificial Intelligence	3	3	Artificial Intelligence	2	3	Without Artificial Intelligence	3	3	Without Artificial Intelligence	1	1	Artificial Intelligence	3	3	Artificial Intelligence	3	3	Artificial Intelligence	2	2	Artificial Intelligence	3	2	Artificial Intelligence	3	3	Without Artificial Intelligence	3	3	Without Artificial Intelligence	3	3
Over 54 years	Male	No	4	4	Artificial Intelligence	4	4	Artificial Intelligence	5	5	Without Artificial Intelligence	5	5	Without Artificial Intelligence	2	2	Artificial Intelligence	2	2	Artificial Intelligence	2	2	Artificial Intelligence	4	4	Without Artificial Intelligence	1	1	Artificial Intelligence	3	3	Artificial Intelligence	4	4	Artificial Intelligence	3	3	Artificial Intelligence	1	1	Artificial Intelligence	4	4	Without Artificial Intelligence	4	4	Without Artificial Intelligence	3	3
45 years - 54 years	Female	No	3	3	Artificial Intelligence	2	3	Artificial Intelligence	5	4	Without Artificial Intelligence	3	3	Artificial Intelligence	2	3	Artificial Intelligence	3	3	Artificial Intelligence	4	4	Artificial Intelligence	2	3	Artificial Intelligence	1	1	Artificial Intelligence	3	3	Artificial Intelligence	2	2	Artificial Intelligence	3	3	Artificial Intelligence	2	2	Without Artificial Intelligence	4	4	Without Artificial Intelligence	3	3	Artificial Intelligence	2	2
Over 54 years	Female	No	3	3	Artificial Intelligence	4	4	Artificial Intelligence	4	4	Without Artificial Intelligence	5	5	Without Artificial Intelligence	3	3	Artificial Intelligence	3	3	Artificial Intelligence	4	4	Without Artificial Intelligence	2	2	Artificial Intelligence	2	2	Artificial Intelligence	2	2	Artificial Intelligence	3	3	Artificial Intelligence	3	3	Artificial Intelligence	2	2	Artificial Intelligence	4	4	Without Artificial Intelligence	4	4	Artificial Intelligence	5	5
35 years - 44 years	Male	No	2	2	Artificial Intelligence	4	4	Artificial Intelligence	5	5	Without Artificial Intelligence	1	2	Without Artificial Intelligence	1	1	Artificial Intelligence	5	5	Without Artificial Intelligence	5	5	Without Artificial Intelligence	5	5	Without Artificial Intelligence	1	1	Artificial Intelligence	3	3	Artificial Intelligence	5	5	Without Artificial Intelligence	1	1	Artificial Intelligence	1	1	Artificial Intelligence	4	4	Artificial Intelligence	5	5	Without Artificial Intelligence	5	5
35 years - 44 years	Male	No	3	3	Artificial Intelligence	5	5	Without Artificial Intelligence	5	5	Without Artificial Intelligence	4	4	Without Artificial Intelligence	3	3	Artificial Intelligence	5	5	Without Artificial Intelligence	5	5	Without Artificial Intelligence	5	5	Without Artificial Intelligence	2	2	Artificial Intelligence	3	3	Without Artificial Intelligence	2	2	Artificial Intelligence	2	2	Artificial Intelligence	2	2	Artificial Intelligence	4	4	Artificial Intelligence	5	5	Without Artificial Intelligence	4	4
25 years - 34 years	Male	No	4	3	Artificial Intelligence	5	5	Without Artificial Intelligence	5	5	Without Artificial Intelligence	5	5	Without Artificial Intelligence	4	3	Artificial Intelligence	5	5	Without Artificial Intelligence	5	5	Artificial Intelligence	5	5	Without Artificial Intelligence	5	3	Artificial Intelligence	4	5	Without Artificial Intelligence	5	5	Without Artificial Intelligence	5	5	Without Artificial Intelligence	4	3	Artificial Intelligence	5	5	Without Artificial Intelligence	5	5	Without Artificial Intelligence	5	5
18 years - 24 years	Female	Yes (I have professional studies or at least two years of experience in photography, design, advertising, communication, film, among others).	4	5	Without Artificial Intelligence	5	5	Without Artificial Intelligence	4	4	Without Artificial Intelligence	4	4	Artificial Intelligence	4	5	Artificial Intelligence	5	5	Without Artificial Intelligence	5	5	Without Artificial Intelligence	4	4	Artificial Intelligence	2	3	Artificial Intelligence	5	5	Without Artificial Intelligence	5	5	Without Artificial Intelligence	5	5	Without Artificial Intelligence	3	2	Artificial Intelligence	4	3	Artificial Intelligence	4	4	Without Artificial Intelligence	5	5
25 years - 34 years	Female	Yes (I have professional studies or at least two years of experience in photography, design, advertising, communication, film, among others).	3	2	Artificial Intelligence	4	2	Artificial Intelligence	5	5	Without Artificial Intelligence	4	3	Artificial Intelligence	3	4	Artificial Intelligence	5	4	Artificial Intelligence	5	5	Without Artificial Intelligence	4	5	Without Artificial Intelligence	2	3	Artificial Intelligence	4	4	Artificial Intelligence	5	5	Without Artificial Intelligence	4	4	Artificial Intelligence	3	3	Artificial Intelligence	4	4	Artificial Intelligence	4	4	Artificial Intelligence	4	4
25 years - 34 years	Female	No	4	4	Artificial Intelligence	5	4	Without Artificial Intelligence	4	4	Without Artificial Intelligence	4	4	Artificial Intelligence	3	3	Artificial Intelligence	4	4	Without Artificial Intelligence	4	4	Without Artificial Intelligence	4	4	Artificial Intelligence	2	2	Artificial Intelligence	2	2	Artificial Intelligence	4	4	Without Artificial Intelligence	3	3	Artificial Intelligence	3	3	Artificial Intelligence	4	3	Without Artificial Intelligence	4	4	Without Artificial Intelligence	4	4
Over 54 years	Female	No	5	5	Without Artificial Intelligence	5	5	Without Artificial Intelligence	5	5	Without Artificial Intelligence	5	5	Without Artificial Intelligence	5	5	Without Artificial Intelligence	5	5	Without Artificial Intelligence	5	5	Without Artificial Intelligence	5	5	Without Artificial Intelligence	2	2	Artificial Intelligence	4	4	Without Artificial Intelligence	5	5	Without Artificial Intelligence	4	4	Without Artificial Intelligence	4	4	Without Artificial Intelligence	5	5	Without Artificial Intelligence	5	5	Without Artificial Intelligence	5	5
18 years - 24 years	Male	Yes (I have professional studies or at least two years of experience in photography, design, advertising, communication, film, among others).	1	1	Artificial Intelligence	4	4	Without Artificial Intelligence	4	4	Without Artificial Intelligence	3	3	Artificial Intelligence	2	2	Artificial Intelligence	5	5	Without Artificial Intelligence	5	5	Without Artificial Intelligence	5	5	Without Artificial Intelligence	1	1	Artificial Intelligence	4	4	Without Artificial Intelligence	3	3	Without Artificial Intelligence	3	3	Artificial Intelligence	1	1	Artificial Intelligence	5	5	Without Artificial Intelligence	5	5	Without Artificial Intelligence	3	3
18 years - 24 years	Female	Yes (I have professional studies or at least two years of experience in photography, design, advertising, communication, film, among others).	2	3	Artificial Intelligence	5	5	Without Artificial Intelligence	5	5	Without Artificial Intelligence	2	2	Artificial Intelligence	1	1	Artificial Intelligence	5	5	Without Artificial Intelligence	5	5	Without Artificial Intelligence	5	5	Without Artificial Intelligence	1	1	Artificial Intelligence	4	5	Without Artificial Intelligence	5	5	Without Artificial Intelligence	5	5	Artificial Intelligence	2	3	Artificial Intelligence	3	4	Artificial Intelligence	5	5	Without Artificial Intelligence	5	5
18 years - 24 years	Female	Yes (I have professional studies or at least two years of experience in photography, design, advertising, communication, film, among others).	1	1	Artificial Intelligence	3	3	Artificial Intelligence	5	5	Without Artificial Intelligence	2	2	Artificial Intelligence	1	1	Artificial Intelligence	4	4	Artificial Intelligence	4	4	Without Artificial Intelligence	5	5	Without Artificial Intelligence	1	1	Artificial Intelligence	3	2	Artificial Intelligence	5	5	Without Artificial Intelligence	5	5	Without Artificial Intelligence	1	1	Artificial Intelligence	2	2	Artificial Intelligence	5	5	Without Artificial Intelligence	5	5
18 years - 24 years	Male	No	2	4	Artificial Intelligence	4	5	Without Artificial Intelligence	3	4	Without Artificial Intelligence	2	3	Artificial Intelligence	2	3	Artificial Intelligence	4	4	Without Artificial Intelligence	4	4	Without Artificial Intelligence	4	4	Without Artificial Intelligence	4	3	Artificial Intelligence	4	3	Without Artificial Intelligence	4	4	Without Artificial Intelligence	4	4	Artificial Intelligence	3	3	Artificial Intelligence	3	2	Artificial Intelligence	4	3	Without Artificial Intelligence	3	3
Over 54 years	Female	No	4	4	Artificial Intelligence	5	5	Without Artificial Intelligence	5	5	Without Artificial Intelligence	3	3	Artificial Intelligence	5	5	Without Artificial Intelligence	5	5	Without Artificial Intelligence	5	5	Without Artificial Intelligence	3	3	Artificial Intelligence	2	2	Artificial Intelligence	4	4	Without Artificial Intelligence	3	3	Without Artificial Intelligence	5	5	Without Artificial Intelligence	2	2	Artificial Intelligence	4	4	Artificial Intelligence	4	4	Without Artificial Intelligence	3	3
35 years - 44 years	Male	No	2	1	Artificial Intelligence	4	4	Without Artificial Intelligence	5	5	Without Artificial Intelligence	1	1	Artificial Intelligence	1	1	Artificial Intelligence	5	5	Without Artificial Intelligence	4	4	Without Artificial Intelligence	4	5	Artificial Intelligence	1	1	Artificial Intelligence	3	3	Artificial Intelligence	5	4	Artificial Intelligence	5	5	Without Artificial Intelligence	1	1	Artificial Intelligence	1	1	Artificial Intelligence	5	5	Artificial Intelligence	5	5
45 years - 54 years	Male	No	4	4	Without Artificial Intelligence	5	5	Without Artificial Intelligence	4	4	Without Artificial Intelligence	5	5	Without Artificial Intelligence	1	1	Artificial Intelligence	1	1	Artificial Intelligence	2	2	Artificial Intelligence	4	4	Without Artificial Intelligence	1	1	Artificial Intelligence	2	2	Artificial Intelligence	3	3	Without Artificial Intelligence	4	4	Without Artificial Intelligence	1	1	Artificial Intelligence	4	4	Without Artificial Intelligence	5	5	Without Artificial Intelligence	5	5
18 years - 24 years	Male	Yes (I have professional studies or at least two years of experience in photography, design, advertising, communication, film, among others).	5	5	Artificial Intelligence	5	5	Artificial Intelligence	5	5	Without Artificial Intelligence	4	3	Artificial Intelligence	4	3	Artificial Intelligence	5	5	Without Artificial Intelligence	5	5	Without Artificial Intelligence	5	5	Without Artificial Intelligence	3	3	Artificial Intelligence	5	5	Without Artificial Intelligence	5	5	Without Artificial Intelligence	4	4	Artificial Intelligence	3	3	Artificial Intelligence	4	4	Artificial Intelligence	5	5	Artificial Intelligence	5	5
18 years - 24 years	Female	No	4	4	Artificial Intelligence	5	5	Without Artificial Intelligence	5	5	Without Artificial Intelligence	3	4	Artificial Intelligence	4	4	Artificial Intelligence	4	4	Without Artificial Intelligence	5	5	Artificial Intelligence	5	5	Without Artificial Intelligence	4	4	Artificial Intelligence	5	5	Artificial Intelligence	5	5	Without Artificial Intelligence	5	5	Artificial Intelligence	3	3	Artificial Intelligence	4	4	Artificial Intelligence	5	5	Without Artificial Intelligence	5	5
35 years - 44 years	Female	No	4	4	Artificial Intelligence	5	5	Without Artificial Intelligence	5	5	Without Artificial Intelligence	4	4	Artificial Intelligence	3	3	Artificial Intelligence	4	4	Without Artificial Intelligence	3	3	Artificial Intelligence	5	5	Without Artificial Intelligence	2	2	Artificial Intelligence	4	4	Without Artificial Intelligence	4	4	Artificial Intelligence	5	5	Without Artificial Intelligence	3	3	Artificial Intelligence	4	4	Without Artificial Intelligence	5	5	Without Artificial Intelligence	5	5
18 years - 24 years	Female	Yes (I have professional studies or at least two years of experience in photography, design, advertising, communication, film, among others).	2	1	Artificial Intelligence	4	5	Artificial Intelligence	5	5	Without Artificial Intelligence	4	4	Artificial Intelligence	4	4	Artificial Intelligence	5	5	Without Artificial Intelligence	5	5	Without Artificial Intelligence	5	5	Without Artificial Intelligence	2	2	Artificial Intelligence	3	4	Artificial Intelligence	5	4	Artificial Intelligence	4	3	Artificial Intelligence	3	2	Artificial Intelligence	4	3	Artificial Intelligence	5	4	Artificial Intelligence	4	4
35 years - 44 years	Female	Yes (I have professional studies or at least two years of experience in photography, design, advertising, communication, film, among others).	4	4	Artificial Intelligence	4	4	Without Artificial Intelligence	4	4	Without Artificial Intelligence	3	3	Artificial Intelligence	2	3	Artificial Intelligence	4	4	Without Artificial Intelligence	4	4	Artificial Intelligence	4	4	Without Artificial Intelligence	3	3	Artificial Intelligence	4	4	Without Artificial Intelligence	4	4	Artificial Intelligence	4	4	Without Artificial Intelligence	4	4	Artificial Intelligence	4	4	Without Artificial Intelligence	4	4	Artificial Intelligence	4	4
25 years - 34 years	Male	No	4	3	Artificial Intelligence	5	4	Without Artificial Intelligence	5	5	Without Artificial Intelligence	5	4	Without Artificial Intelligence	1	3	Artificial Intelligence	5	5	Without Artificial Intelligence	5	4	Without Artificial Intelligence	4	4	Without Artificial Intelligence	1	1	Artificial Intelligence	5	4	Without Artificial Intelligence	4	3	Without Artificial Intelligence	4	3	Artificial Intelligence	1	2	Artificial Intelligence	3	3	Without Artificial Intelligence	3	3	Without Artificial Intelligence	3	3
18 years - 24 years	Female	No	2	2	Artificial Intelligence	5	5	Without Artificial Intelligence	5	5	Without Artificial Intelligence	3	3	Artificial Intelligence	4	4	Artificial Intelligence	5	5	Without Artificial Intelligence	5	5	Without Artificial Intelligence	3	3	Artificial Intelligence	1	1	Artificial Intelligence	5	5	Artificial Intelligence	5	5	Without Artificial Intelligence	3	3	Artificial Intelligence	2	2	Artificial Intelligence	5	5	Without Artificial Intelligence	5	5	Without Artificial Intelligence	5	5
35 years - 44 years	Female	No	3	4	Artificial Intelligence	5	5	Without Artificial Intelligence	5	5	Without Artificial Intelligence	3	3	Without Artificial Intelligence	2	3	Artificial Intelligence	5	5	Without Artificial Intelligence	4	4	Artificial Intelligence	4	4	Without Artificial Intelligence	2	2	Artificial Intelligence	4	4	Without Artificial Intelligence	3	3	Artificial Intelligence	4	4	Without Artificial Intelligence	2	2	Artificial Intelligence	3	3	Artificial Intelligence	4	4	Without Artificial Intelligence	3	3
Over 54 years	Male	No	4	4	Artificial Intelligence	5	5	Without Artificial Intelligence	4	4	Artificial Intelligence	3	3	Artificial Intelligence	4	4	Artificial Intelligence	5	5	Without Artificial Intelligence	4	4	Without Artificial Intelligence	5	5	Artificial Intelligence	3	3	Artificial Intelligence	5	5	Artificial Intelligence	4	4	Artificial Intelligence	5	5	Artificial Intelligence	4	4	Artificial Intelligence	5	5	Without Artificial Intelligence	5	5	Without Artificial Intelligence	4	4
Over 54 years	Female	No	5	5	Without Artificial Intelligence	5	5	Without Artificial Intelligence	5	5	Without Artificial Intelligence	4	4	Artificial Intelligence	1	1	Artificial Intelligence	5	5	Without Artificial Intelligence	5	5	Without Artificial Intelligence	3	3	Artificial Intelligence	2	2	Artificial Intelligence	3	2	Artificial Intelligence	2	2	Artificial Intelligence	2	2	Artificial Intelligence	2	2	Artificial Intelligence	2	2	Artificial Intelligence	3	3	Artificial Intelligence	2	2
Over 54 years	Male	No	4	4	Without Artificial Intelligence	5	5	Without Artificial Intelligence	4	4	Without Artificial Intelligence	5	5	Without Artificial Intelligence	2	2	Artificial Intelligence	3	3	Without Artificial Intelligence	3	4	Without Artificial Intelligence	4	3	Without Artificial Intelligence	1	1	Artificial Intelligence	3	3	Without Artificial Intelligence	1	3	Artificial Intelligence	5	5	Without Artificial Intelligence	3	3	Without Artificial Intelligence	4	4	Without Artificial Intelligence	5	5	Without Artificial Intelligence	5	5
Over 54 years	Female	No	5	5	Without Artificial Intelligence	3	4	Without Artificial Intelligence	4	4	Without Artificial Intelligence	2	2	Artificial Intelligence	1	1	Artificial Intelligence	5	5	Without Artificial Intelligence	4	4	Without Artificial Intelligence	2	2	Artificial Intelligence	1	1	Artificial Intelligence	2	3	Artificial Intelligence	2	2	Artificial Intelligence	5	4	Without Artificial Intelligence	1	1	Artificial Intelligence	4	4	Artificial Intelligence	5	5	Without Artificial Intelligence	2	3
18 years - 24 years	Female	Yes (I have professional studies or at least two years of experience in photography, design, advertising, communication, film, among others).	4	1	Artificial Intelligence	5	3	Artificial Intelligence	5	5	Without Artificial Intelligence	4	3	Artificial Intelligence	3	4	Artificial Intelligence	5	5	Without Artificial Intelligence	5	4	Without Artificial Intelligence	5	5	Without Artificial Intelligence	1	1	Artificial Intelligence	4	4	Without Artificial Intelligence	5	4	Without Artificial Intelligence	5	5	Artificial Intelligence	3	3	Artificial Intelligence	5	5	Without Artificial Intelligence	5	4	Artificial Intelligence	5	5
35 years - 44 years	Female	Yes (I have professional studies or at least two years of experience in photography, design, advertising, communication, film, among others).	4	4	Without Artificial Intelligence	4	4	Without Artificial Intelligence	4	4	Without Artificial Intelligence	3	3	Artificial Intelligence	4	4	Artificial Intelligence	4	4	Without Artificial Intelligence	4	4	Without Artificial Intelligence	4	4	Without Artificial Intelligence	1	1	Artificial Intelligence	4	4	Without Artificial Intelligence	4	4	Without Artificial Intelligence	3	3	Without Artificial Intelligence	3	3	Artificial Intelligence	3	3	Artificial Intelligence	4	4	Without Artificial Intelligence	4	4
35 years - 44 years	Female	No	2	2	Artificial Intelligence	4	4	Without Artificial Intelligence	3	3	Artificial Intelligence	1	1	Artificial Intelligence	3	3	Artificial Intelligence	5	5	Without Artificial Intelligence	4	4	Without Artificial Intelligence	5	5	Without Artificial Intelligence	1	1	Artificial Intelligence	3	3	Artificial Intelligence	3	3	Artificial Intelligence	3	3	Artificial Intelligence	3	3	Artificial Intelligence	4	4	Without Artificial Intelligence	5	5	Without Artificial Intelligence	4	4
35 years - 44 years	Female	No	4	4	Artificial Intelligence	4	4	Without Artificial Intelligence	5	5	Without Artificial Intelligence	1	1	Artificial Intelligence	1	1	Artificial Intelligence	3	3	Without Artificial Intelligence	3	3	Without Artificial Intelligence	2	2	Artificial Intelligence	1	1	Artificial Intelligence	2	2	Artificial Intelligence	2	2	Artificial Intelligence	3	3	Without Artificial Intelligence	2	2	Artificial Intelligence	3	3	Artificial Intelligence	4	4	Without Artificial Intelligence	2	2
25 years - 34 years	Male	No	4	2	Artificial Intelligence	5	5	Without Artificial Intelligence	5	5	Without Artificial Intelligence	4	2	Artificial Intelligence	2	1	Artificial Intelligence	4	2	Artificial Intelligence	4	4	Without Artificial Intelligence	4	4	Without Artificial Intelligence	1	1	Artificial Intelligence	1	1	Artificial Intelligence	4	4	Without Artificial Intelligence	4	2	Artificial Intelligence	1	1	Artificial Intelligence	4	2	Artificial Intelligence	5	4	Without Artificial Intelligence	4	3
25 years - 34 years	Male	Yes (I have professional studies or at least two years of experience in photography, design, advertising, communication, film, among others).	4	4	Artificial Intelligence	5	5	Without Artificial Intelligence	4	4	Artificial Intelligence	4	4	Without Artificial Intelligence	3	3	Artificial Intelligence	5	5	Without Artificial Intelligence	5	5	Without Artificial Intelligence	3	3	Artificial Intelligence	2	3	Artificial Intelligence	5	5	Without Artificial Intelligence	5	5	Without Artificial Intelligence	3	3	Artificial Intelligence	3	3	Artificial Intelligence	5	5	Without Artificial Intelligence	4	4	Without Artificial Intelligence	5	5
25 years - 34 years	Male	No	4	4	Artificial Intelligence	5	5	Without Artificial Intelligence	5	5	Without Artificial Intelligence	5	5	Without Artificial Intelligence	3	4	Artificial Intelligence	5	5	Without Artificial Intelligence	5	5	Artificial Intelligence	5	5	Without Artificial Intelligence	3	2	Artificial Intelligence	5	4	Artificial Intelligence	5	5	Without Artificial Intelligence	5	5	Without Artificial Intelligence	2	2	Artificial Intelligence	5	5	Without Artificial Intelligence	5	4	Artificial Intelligence	5	5
25 years - 34 years	Male	Yes (I have professional studies or at least two years of experience in photography, design, advertising, communication, film, among others).	1	1	Artificial Intelligence	4	4	Without Artificial Intelligence	4	4	Without Artificial Intelligence	1	1	Artificial Intelligence	1	1	Artificial Intelligence	4	4	Without Artificial Intelligence	4	4	Without Artificial Intelligence	4	4	Without Artificial Intelligence	1	1	Artificial Intelligence	1	1	Artificial Intelligence	3	3	Without Artificial Intelligence	4	4	Without Artificial Intelligence	1	1	Artificial Intelligence	5	5	Without Artificial Intelligence	5	5	Without Artificial Intelligence	4	4
Over 54 years	Male	No	2	2	Artificial Intelligence	4	4	Without Artificial Intelligence	3	3	Without Artificial Intelligence	4	4	Without Artificial Intelligence	1	1	Artificial Intelligence	2	2	Artificial Intelligence	3	3	Without Artificial Intelligence	4	4	Without Artificial Intelligence	1	1	Artificial Intelligence	2	2	Artificial Intelligence	2	2	Artificial Intelligence	4	4	Without Artificial Intelligence	1	1	Artificial Intelligence	4	4	Without Artificial Intelligence	5	5	Without Artificial Intelligence	2	2
35 years - 44 years	Female	No	4	4	Artificial Intelligence	5	5	Without Artificial Intelligence	4	4	Without Artificial Intelligence	2	2	Artificial Intelligence	2	2	Artificial Intelligence	4	4	Without Artificial Intelligence	4	4	Without Artificial Intelligence	2	2	Artificial Intelligence	2	2	Artificial Intelligence	4	4	Without Artificial Intelligence	2	2	Artificial Intelligence	4	4	Artificial Intelligence	2	2	Artificial Intelligence	2	2	Artificial Intelligence	4	4	Without Artificial Intelligence	4	4
Over 54 years	Female	No	3	3	Artificial Intelligence	3	3	Artificial Intelligence	4	3	Without Artificial Intelligence	3	3	Without Artificial Intelligence	3	3	Artificial Intelligence	3	3	Without Artificial Intelligence	3	3	Artificial Intelligence	4	3	Without Artificial Intelligence	2	3	Artificial Intelligence	3	3	Without Artificial Intelligence	3	3	Artificial Intelligence	3	3	Without Artificial Intelligence	3	3	Artificial Intelligence	3	3	Without Artificial Intelligence	3	3	Without Artificial Intelligence	3	3
Over 54 years	Male	No	5	5	Without Artificial Intelligence	4	4	Without Artificial Intelligence	4	4	Without Artificial Intelligence	2	2	Artificial Intelligence	1	1	Artificial Intelligence	4	4	Without Artificial Intelligence	1	1	Artificial Intelligence	1	1	Artificial Intelligence	1	1	Artificial Intelligence	5	5	Without Artificial Intelligence	5	5	Without Artificial Intelligence	5	5	Without Artificial Intelligence	1	1	Artificial Intelligence	4	4	Without Artificial Intelligence	4	4	Without Artificial Intelligence	4	4
25 years - 34 years	Female	No	1	2	Artificial Intelligence	4	5	Without Artificial Intelligence	5	5	Without Artificial Intelligence	3	3	Artificial Intelligence	2	2	Artificial Intelligence	4	4	Artificial Intelligence	4	4	Without Artificial Intelligence	5	5	Without Artificial Intelligence	1	1	Artificial Intelligence	4	4	Artificial Intelligence	4	4	Without Artificial Intelligence	5	5	Without Artificial Intelligence	1	1	Artificial Intelligence	1	1	Artificial Intelligence	4	5	Without Artificial Intelligence	2	2
Over 54 years	Female	No	5	5	Without Artificial Intelligence	4	4	Without Artificial Intelligence	4	4	Without Artificial Intelligence	2	2	Artificial Intelligence	4	4	Without Artificial Intelligence	4	4	Without Artificial Intelligence	4	4	Without Artificial Intelligence	2	2	Artificial Intelligence	2	3	Artificial Intelligence	4	4	Without Artificial Intelligence	4	4	Without Artificial Intelligence	4	4	Without Artificial Intelligence	3	3	Without Artificial Intelligence	3	3	Without Artificial Intelligence	3	3	Without Artificial Intelligence	4	4
25 years - 34 years	Male	Yes (I have professional studies or at least two years of experience in photography, design, advertising, communication, film, among others).	2	1	Artificial Intelligence	4	4	Artificial Intelligence	3	3	Artificial Intelligence	4	5	Without Artificial Intelligence	3	3	Artificial Intelligence	4	4	Artificial Intelligence	5	5	Without Artificial Intelligence	5	5	Without Artificial Intelligence	3	3	Artificial Intelligence	4	5	Without Artificial Intelligence	5	5	Without Artificial Intelligence	4	4	Artificial Intelligence	4	3	Artificial Intelligence	4	5	Without Artificial Intelligence	5	5	Without Artificial Intelligence	4	3
Over 54 years	Female	Yes (I have professional studies or at least two years of experience in photography, design, advertising, communication, film, among others).	4	4	Artificial Intelligence	5	5	Artificial Intelligence	5	5	Artificial Intelligence	5	5	Artificial Intelligence	5	5	Artificial Intelligence	5	5	Without Artificial Intelligence	5	5	Artificial Intelligence	5	5	Without Artificial Intelligence	5	5	Artificial Intelligence	5	5	Artificial Intelligence	5	5	Artificial Intelligence	5	5	Artificial Intelligence	5	5	Artificial Intelligence	5	5	Artificial Intelligence	5	5	Artificial Intelligence	5	5
Over 54 years	Female	No	5	5	Without Artificial Intelligence	5	5	Without Artificial Intelligence	5	5	Without Artificial Intelligence	3	3	Artificial Intelligence	4	4	Artificial Intelligence	5	5	Without Artificial Intelligence	5	5	Without Artificial Intelligence	5	5	Without Artificial Intelligence	1	1	Artificial Intelligence	3	3	Artificial Intelligence	2	4	Artificial Intelligence	4	4	Artificial Intelligence	2	2	Artificial Intelligence	3	3	Artificial Intelligence	4	4	Artificial Intelligence	3	3
25 years - 34 years	Female	No	4	4	Artificial Intelligence	5	5	Without Artificial Intelligence	5	5	Without Artificial Intelligence	2	2	Artificial Intelligence	2	2	Artificial Intelligence	4	4	Artificial Intelligence	3	3	Artificial Intelligence	3	3	Artificial Intelligence	1	1	Artificial Intelligence	4	4	Without Artificial Intelligence	2	2	Artificial Intelligence	4	4	Without Artificial Intelligence	1	1	Artificial Intelligence	1	1	Artificial Intelligence	4	4	Without Artificial Intelligence	4	4
45 years - 54 years	Female	No	3	3	Artificial Intelligence	3	3	Artificial Intelligence	5	5	Without Artificial Intelligence	4	3	Artificial Intelligence	4	3	Artificial Intelligence	5	5	Without Artificial Intelligence	5	5	Without Artificial Intelligence	3	3	Artificial Intelligence	4	3	Artificial Intelligence	5	4	Artificial Intelligence	4	3	Without Artificial Intelligence	5	5	Artificial Intelligence	4	4	Artificial Intelligence	4	4	Artificial Intelligence	4	4	Artificial Intelligence	4	5
Over 54 years	Female	No	4	4	Artificial Intelligence	4	4	Artificial Intelligence	4	4	Artificial Intelligence	4	4	Without Artificial Intelligence	4	4	Artificial Intelligence	4	4	Artificial Intelligence	4	4	Artificial Intelligence	4	4	Without Artificial Intelligence	1	1	Artificial Intelligence	1	1	Artificial Intelligence	1	1	Artificial Intelligence	4	4	Without Artificial Intelligence	1	1	Artificial Intelligence	2	2	Artificial Intelligence	4	4	Without Artificial Intelligence	2	2
45 years - 54 years	Male	No	3	3	Artificial Intelligence	4	3	Without Artificial Intelligence	4	3	Without Artificial Intelligence	3	3	Without Artificial Intelligence	2	3	Artificial Intelligence	4	3	Artificial Intelligence	4	3	Artificial Intelligence	5	4	Artificial Intelligence	4	3	Without Artificial Intelligence	4	4	Artificial Intelligence	4	4	Artificial Intelligence	4	3	Artificial Intelligence	3	4	Without Artificial Intelligence	4	3	Without Artificial Intelligence	4	4	Without Artificial Intelligence	4	4
Over 54 years	Female	No	2	2	Artificial Intelligence	4	4	Without Artificial Intelligence	5	5	Without Artificial Intelligence	2	2	Artificial Intelligence	1	1	Artificial Intelligence	4	4	Without Artificial Intelligence	4	4	Without Artificial Intelligence	4	4	Artificial Intelligence	1	1	Artificial Intelligence	4	4	Artificial Intelligence	4	4	Without Artificial Intelligence	4	4	Artificial Intelligence	2	2	Artificial Intelligence	2	2	Artificial Intelligence	4	4	Artificial Intelligence	2	2
18 years - 24 years	Female	Yes (I have professional studies or at least two years of experience in photography, design, advertising, communication, film, among others).	3	3	Artificial Intelligence	5	5	Without Artificial Intelligence	4	4	Artificial Intelligence	2	2	Artificial Intelligence	2	2	Artificial Intelligence	5	5	Without Artificial Intelligence	4	4	Artificial Intelligence	4	4	Artificial Intelligence	2	1	Artificial Intelligence	5	5	Without Artificial Intelligence	4	3	Artificial Intelligence	5	4	Artificial Intelligence	3	2	Artificial Intelligence	5	5	Without Artificial Intelligence	5	4	Artificial Intelligence	4	2
25 years - 34 years;35 years - 44 years	Male	Yes (I have professional studies or at least two years of experience in photography, design, advertising, communication, film, among others).	2	2	Artificial Intelligence	4	5	Without Artificial Intelligence	4	4	Without Artificial Intelligence	4	2	Artificial Intelligence	1	1	Artificial Intelligence	5	4	Without Artificial Intelligence	4	3	Without Artificial Intelligence	4	3	Artificial Intelligence	1	1	Artificial Intelligence	2	1	Artificial Intelligence	3	3	Without Artificial Intelligence	2	2	Artificial Intelligence	1	1	Artificial Intelligence	2	1	Artificial Intelligence	4	3	Artificial Intelligence	3	2
25 years - 34 years	Female	Yes (I have professional studies or at least two years of experience in photography, design, advertising, communication, film, among others).	3	2	Artificial Intelligence	4	4	Without Artificial Intelligence	4	4	Without Artificial Intelligence	2	2	Artificial Intelligence	2	2	Artificial Intelligence	4	4	Artificial Intelligence	3	3	Artificial Intelligence	4	4	Without Artificial Intelligence	2	2	Artificial Intelligence	4	4	Without Artificial Intelligence	4	4	Without Artificial Intelligence	4	4	Without Artificial Intelligence	4	4	Without Artificial Intelligence	4	4	Without Artificial Intelligence	4	4	Without Artificial Intelligence	4	4
25 years - 34 years	Female	No	3	3	Artificial Intelligence	5	5	Without Artificial Intelligence	5	5	Without Artificial Intelligence	1	1	Artificial Intelligence	3	3	Artificial Intelligence	1	1	Artificial Intelligence	3	3	Without Artificial Intelligence	1	1	Artificial Intelligence	1	1	Artificial Intelligence	5	5	Without Artificial Intelligence	1	1	Artificial Intelligence	1	1	Artificial Intelligence	1	1	Artificial Intelligence	5	5	Without Artificial Intelligence	1	1	Artificial Intelligence	5	5
25 years - 34 years	Male	Yes (I have professional studies or at least two years of experience in photography, design, advertising, communication, film, among others).	3	1	Artificial Intelligence	3	4	Artificial Intelligence	5	5	Without Artificial Intelligence	2	1	Artificial Intelligence	4	5	Artificial Intelligence	5	4	Without Artificial Intelligence	5	5	Artificial Intelligence	5	5	Without Artificial Intelligence	3	2	Artificial Intelligence	4	5	Artificial Intelligence	4	4	Without Artificial Intelligence	4	5	Artificial Intelligence	2	3	Artificial Intelligence	4	4	Artificial Intelligence	4	4	Artificial Intelligence	5	4
35 years - 44 years	Female	No	4	5	Artificial Intelligence	5	5	Without Artificial Intelligence	5	5	Without Artificial Intelligence	4	5	Artificial Intelligence	4	5	Artificial Intelligence	5	5	Without Artificial Intelligence	5	5	Without Artificial Intelligence	5	5	Without Artificial Intelligence	2	2	Artificial Intelligence	4	4	Artificial Intelligence	3	3	Artificial Intelligence	4	4	Without Artificial Intelligence	2	2	Artificial Intelligence	3	3	Artificial Intelligence	4	4	Artificial Intelligence	5	5
35 years - 44 years	Male	Yes (I have professional studies or at least two years of experience in photography, design, advertising, communication, film, among others).	3	3	Artificial Intelligence	4	2	Artificial Intelligence	3	4	Without Artificial Intelligence	3	2	Artificial Intelligence	2	2	Artificial Intelligence	3	4	Without Artificial Intelligence	3	2	Artificial Intelligence	4	4	Artificial Intelligence	2	2	Artificial Intelligence	2	2	Artificial Intelligence	2	2	Artificial Intelligence	2	2	Artificial Intelligence	2	2	Artificial Intelligence	2	2	Artificial Intelligence	2	2	Artificial Intelligence	2	2
35 years - 44 years	Male	No	4	4	Artificial Intelligence	5	5	Without Artificial Intelligence	5	5	Without Artificial Intelligence	4	4	Artificial Intelligence	3	3	Artificial Intelligence	5	5	Artificial Intelligence	5	5	Without Artificial Intelligence	5	5	Without Artificial Intelligence	2	2	Artificial Intelligence	4	4	Artificial Intelligence	4	4	Artificial Intelligence	5	5	Artificial Intelligence	3	3	Artificial Intelligence	4	4	Artificial Intelligence	5	5	Without Artificial Intelligence	4	4
25 years - 34 years	Male	Yes (I have professional studies or at least two years of experience in photography, design, advertising, communication, film, among others).	2	1	Artificial Intelligence	5	5	Without Artificial Intelligence	5	5	Without Artificial Intelligence	3	1	Artificial Intelligence	3	1	Artificial Intelligence	5	4	Without Artificial Intelligence	5	5	Without Artificial Intelligence	5	5	Without Artificial Intelligence	4	1	Artificial Intelligence	5	2	Artificial Intelligence	5	3	Artificial Intelligence	4	2	Artificial Intelligence	3	1	Artificial Intelligence	5	5	Without Artificial Intelligence	5	5	Without Artificial Intelligence	5	5
45 years - 54 years	Male	No	4	4	Artificial Intelligence	5	5	Without Artificial Intelligence	5	5	Without Artificial Intelligence	5	4	Artificial Intelligence	5	5	Artificial Intelligence	5	5	Without Artificial Intelligence	5	5	Without Artificial Intelligence	5	5	Without Artificial Intelligence	1	1	Artificial Intelligence	3	3	Artificial Intelligence	4	4	Artificial Intelligence	5	5	Artificial Intelligence	2	2	Artificial Intelligence	4	4	Artificial Intelligence	5	5	Without Artificial Intelligence	5	5
25 years - 34 years	Female	Yes (I have professional studies or at least two years of experience in photography, design, advertising, communication, film, among others).	3	2	Artificial Intelligence	4	4	Without Artificial Intelligence	4	4	Without Artificial Intelligence	3	3	Artificial Intelligence	3	3	Artificial Intelligence	4	4	Without Artificial Intelligence	4	4	Without Artificial Intelligence	4	4	Without Artificial Intelligence	3	3	Artificial Intelligence	3	3	Artificial Intelligence	4	4	Without Artificial Intelligence	3	3	Artificial Intelligence	3	3	Artificial Intelligence	4	4	Without Artificial Intelligence	4	4	Without Artificial Intelligence	4	4
18 years - 24 years	Female	Yes (I have professional studies or at least two years of experience in photography, design, advertising, communication, film, among others).	2	3	Artificial Intelligence	4	4	Without Artificial Intelligence	4	4	Without Artificial Intelligence	2	2	Artificial Intelligence	2	2	Artificial Intelligence	5	5	Without Artificial Intelligence	4	4	Without Artificial Intelligence	3	3	Without Artificial Intelligence	1	1	Artificial Intelligence	3	3	Without Artificial Intelligence	4	4	Without Artificial Intelligence	3	1	Artificial Intelligence	2	2	Artificial Intelligence	3	3	Without Artificial Intelligence	4	4	Without Artificial Intelligence	2	2
25 years - 34 years	Male	Yes (I have professional studies or at least two years of experience in photography, design, advertising, communication, film, among others).	2	1	Artificial Intelligence	4	3	Artificial Intelligence	5	5	Without Artificial Intelligence	3	2	Artificial Intelligence	2	1	Artificial Intelligence	5	5	Without Artificial Intelligence	5	4	Without Artificial Intelligence	5	5	Without Artificial Intelligence	1	1	Artificial Intelligence	1	1	Artificial Intelligence	5	5	Without Artificial Intelligence	2	1	Artificial Intelligence	1	1	Artificial Intelligence	4	3	Artificial Intelligence	5	5	Without Artificial Intelligence	4	3
18 years - 24 years	Female	Yes (I have professional studies or at least two years of experience in photography, design, advertising, communication, film, among others).	4	1	Artificial Intelligence	5	4	Artificial Intelligence	5	5	Without Artificial Intelligence	4	3	Artificial Intelligence	4	2	Artificial Intelligence	5	5	Without Artificial Intelligence	5	5	Without Artificial Intelligence	5	5	Without Artificial Intelligence	4	2	Artificial Intelligence	4	4	Without Artificial Intelligence	5	5	Without Artificial Intelligence	5	4	Artificial Intelligence	4	2	Artificial Intelligence	5	5	Without Artificial Intelligence	5	5	Artificial Intelligence	5	5
25 years - 34 years	Female	Yes (I have professional studies or at least two years of experience in photography, design, advertising, communication, film, among others).	3	4	Artificial Intelligence	5	5	Artificial Intelligence	4	4	Artificial Intelligence	2	2	Artificial Intelligence	3	2	Artificial Intelligence	5	5	Artificial Intelligence	4	4	Artificial Intelligence	4	4	Artificial Intelligence	1	2	Artificial Intelligence	3	3	Artificial Intelligence	4	4	Artificial Intelligence	4	4	Artificial Intelligence	2	2	Artificial Intelligence	3	3	Artificial Intelligence	4	4	Artificial Intelligence	4	4
25 years - 34 years	Female	No	1	1	Artificial Intelligence	5	5	Without Artificial Intelligence	5	5	Without Artificial Intelligence	1	1	Artificial Intelligence	1	1	Artificial Intelligence	5	5	Without Artificial Intelligence	5	5	Without Artificial Intelligence	5	5	Without Artificial Intelligence	1	1	Artificial Intelligence	1	1	Artificial Intelligence	5	5	Without Artificial Intelligence	5	5	Without Artificial Intelligence	1	1	Artificial Intelligence	1	1	Artificial Intelligence	5	5	Without Artificial Intelligence	5	5
Over 54 years	Female	Yes (I have professional studies or at least two years of experience in photography, design, advertising, communication, film, among others).	5	5	Without Artificial Intelligence	5	5	Without Artificial Intelligence	5	5	Without Artificial Intelligence	5	5	Without Artificial Intelligence	5	5	Without Artificial Intelligence	5	5	Without Artificial Intelligence	5	5	Without Artificial Intelligence	5	5	Without Artificial Intelligence	2	2	Artificial Intelligence	5	5	Without Artificial Intelligence	5	5	Without Artificial Intelligence	5	5	Without Artificial Intelligence	5	5	Without Artificial Intelligence	5	5	Without Artificial Intelligence	5	1	Without Artificial Intelligence	5	5
35 years - 44 years	Male	No	3	5	Artificial Intelligence	5	5	Without Artificial Intelligence	5	5	Without Artificial Intelligence	5	3	Without Artificial Intelligence	4	3	Artificial Intelligence	5	4	Without Artificial Intelligence	5	5	Artificial Intelligence	5	5	Without Artificial Intelligence	2	3	Artificial Intelligence	4	4	Without Artificial Intelligence	4	4	Without Artificial Intelligence	4	4	Without Artificial Intelligence	4	4	Artificial Intelligence	4	4	Artificial Intelligence	4	4	Without Artificial Intelligence	5	5
Over 54 years	Male	No	1	1	Artificial Intelligence	5	5	Without Artificial Intelligence	4	4	Without Artificial Intelligence	1	1	Artificial Intelligence	2	2	Without Artificial Intelligence	3	3	Without Artificial Intelligence	3	3	Artificial Intelligence	1	1	Artificial Intelligence	1	1	Artificial Intelligence	1	1	Artificial Intelligence	5	5	Without Artificial Intelligence	3	3	Without Artificial Intelligence	1	1	Artificial Intelligence	5	5	Without Artificial Intelligence	4	4	Without Artificial Intelligence	1	1
18 years - 24 years	Male	Yes (I have professional studies or at least two years of experience in photography, design, advertising, communication, film, among others).	3	1	Artificial Intelligence	5	5	Without Artificial Intelligence	5	5	Without Artificial Intelligence	5	3	Artificial Intelligence	5	5	Artificial Intelligence	5	5	Without Artificial Intelligence	5	5	Without Artificial Intelligence	5	5	Without Artificial Intelligence	1	1	Artificial Intelligence	5	5	Artificial Intelligence	5	5	Without Artificial Intelligence	4	4	Artificial Intelligence	2	2	Artificial Intelligence	5	5	Without Artificial Intelligence	5	5	Without Artificial Intelligence	5	5
35 years - 44 years	Female	No	1	3	Artificial Intelligence	4	3	Without Artificial Intelligence	4	4	Without Artificial Intelligence	2	2	Without Artificial Intelligence	1	1	Artificial Intelligence	3	3	Without Artificial Intelligence	3	3	Without Artificial Intelligence	1	2	Artificial Intelligence	1	1	Artificial Intelligence	3	2	Artificial Intelligence	1	2	Artificial Intelligence	2	2	Artificial Intelligence	1	1	Artificial Intelligence	3	3	Without Artificial Intelligence	3	3	Without Artificial Intelligence	1	2
45 years - 54 years	Male	No	3	3	Without Artificial Intelligence	4	4	Without Artificial Intelligence	5	5	Without Artificial Intelligence	3	3	Without Artificial Intelligence	3	3	Artificial Intelligence	3	3	Without Artificial Intelligence	3	3	Artificial Intelligence	3	3	Artificial Intelligence	2	2	Without Artificial Intelligence	4	4	Without Artificial Intelligence	4	4	Without Artificial Intelligence	3	3	Without Artificial Intelligence	2	2	Artificial Intelligence	2	2	Artificial Intelligence	3	3	Artificial Intelligence	4	4
18 years - 24 years	Male	Yes (I have professional studies or at least two years of experience in photography, design, advertising, communication, film, among others).	2	2	Artificial Intelligence	5	5	Without Artificial Intelligence	4	4	Without Artificial Intelligence	3	3	Artificial Intelligence	1	1	Artificial Intelligence	5	5	Without Artificial Intelligence	5	5	Without Artificial Intelligence	4	4	Without Artificial Intelligence	1	1	Artificial Intelligence	4	4	Without Artificial Intelligence	5	5	Without Artificial Intelligence	5	5	Without Artificial Intelligence	1	1	Artificial Intelligence	5	5	Without Artificial Intelligence	5	5	Without Artificial Intelligence	5	5
25 years - 34 years	Female	No	3	4	Artificial Intelligence	2	3	Artificial Intelligence	4	4	Artificial Intelligence	3	3	Artificial Intelligence	2	1	Without Artificial Intelligence	4	4	Without Artificial Intelligence	2	5	Without Artificial Intelligence	4	1	Artificial Intelligence	3	4	Artificial Intelligence	3	1	Artificial Intelligence	1	4	Without Artificial Intelligence	4	1	Artificial Intelligence	2	2	Without Artificial Intelligence	1	3	Without Artificial Intelligence	2	4	Artificial Intelligence	2	3
35 years - 44 years	Male	No	5	5	Artificial Intelligence	5	5	Without Artificial Intelligence	5	5	Without Artificial Intelligence	5	5	Artificial Intelligence	5	5	Artificial Intelligence	5	5	Without Artificial Intelligence	5	5	Without Artificial Intelligence	5	5	Artificial Intelligence	3	3	Artificial Intelligence	3	3	Artificial Intelligence	3	3	Artificial Intelligence	4	4	Without Artificial Intelligence	4	4	Artificial Intelligence	4	4	Without Artificial Intelligence	4	4	Without Artificial Intelligence	4	4
18 years - 24 years	Female	Yes (I have professional studies or at least two years of experience in photography, design, advertising, communication, film, among others).	3	2	Artificial Intelligence	3	4	Without Artificial Intelligence	5	5	Without Artificial Intelligence	4	3	Artificial Intelligence	2	2	Artificial Intelligence	4	5	Without Artificial Intelligence	4	4	Without Artificial Intelligence	3	3	Artificial Intelligence	1	1	Artificial Intelligence	3	2	Artificial Intelligence	3	3	Without Artificial Intelligence	2	3	Artificial Intelligence	1	1	Artificial Intelligence	1	2	Artificial Intelligence	3	3	Without Artificial Intelligence	2	2
Over 54 years	Male	No	2	3	Artificial Intelligence	5	5	Without Artificial Intelligence	5	5	Without Artificial Intelligence	3	4	Artificial Intelligence	2	3	Artificial Intelligence	4	4	Without Artificial Intelligence	4	4	Without Artificial Intelligence	5	5	Without Artificial Intelligence	3	4	Artificial Intelligence	5	5	Without Artificial Intelligence	4	3	Artificial Intelligence	4	5	Without Artificial Intelligence	4	4	Artificial Intelligence	5	5	Without Artificial Intelligence	4	4	Artificial Intelligence	3	4
25 years - 34 years	Female	No	4	4	Artificial Intelligence	5	5	Without Artificial Intelligence	5	5	Without Artificial Intelligence	5	5	Artificial Intelligence	3	4	Artificial Intelligence	5	5	Without Artificial Intelligence	5	5	Without Artificial Intelligence	4	4	Without Artificial Intelligence	3	3	Artificial Intelligence	4	4	Without Artificial Intelligence	4	4	Without Artificial Intelligence	5	5	Without Artificial Intelligence	4	4	Artificial Intelligence	5	5	Without Artificial Intelligence	5	5	Without Artificial Intelligence	5	5
18 years - 24 years	Female	Yes (I have professional studies or at least two years of experience in photography, design, advertising, communication, film, among others).	5	3	Artificial Intelligence	4	4	Without Artificial Intelligence	4	4	Without Artificial Intelligence	3	2	Artificial Intelligence	5	5	Artificial Intelligence	5	5	Without Artificial Intelligence	5	5	Artificial Intelligence	5	5	Without Artificial Intelligence	4	4	Artificial Intelligence	5	5	Artificial Intelligence	5	5	Artificial Intelligence	5	5	Artificial Intelligence	4	4	Artificial Intelligence	4	4	Artificial Intelligence	5	5	Artificial Intelligence	5	5
35 years - 44 years	Female	No	1	1	Artificial Intelligence	4	4	Without Artificial Intelligence	4	4	Without Artificial Intelligence	1	1	Artificial Intelligence	1	1	Artificial Intelligence	4	4	Without Artificial Intelligence	4	4	Without Artificial Intelligence	1	1	Artificial Intelligence	1	1	Artificial Intelligence	1	1	Artificial Intelligence	1	1	Artificial Intelligence	4	4	Without Artificial Intelligence	1	1	Artificial Intelligence	4	4	Without Artificial Intelligence	1	1	Artificial Intelligence	4	4
18 years - 24 years	Female	Yes (I have professional studies or at least two years of experience in photography, design, advertising, communication, film, among others).	2	2	Artificial Intelligence	5	5	Without Artificial Intelligence	5	5	Without Artificial Intelligence	2	2	Artificial Intelligence	2	2	Artificial Intelligence	5	5	Without Artificial Intelligence	5	5	Without Artificial Intelligence	5	5	Without Artificial Intelligence	1	1	Artificial Intelligence	4	4	Artificial Intelligence	4	5	Without Artificial Intelligence	2	2	Artificial Intelligence	1	1	Artificial Intelligence	5	5	Without Artificial Intelligence	5	5	Without Artificial Intelligence	4	4
45 years - 54 years	Male	No	4	4	Artificial Intelligence	4	5	Without Artificial Intelligence	4	4	Artificial Intelligence	5	5	Without Artificial Intelligence	4	4	Artificial Intelligence	4	5	Without Artificial Intelligence	5	5	Without Artificial Intelligence	5	5	Without Artificial Intelligence	3	3	Artificial Intelligence	3	3	Artificial Intelligence	3	3	Artificial Intelligence	4	4	Without Artificial Intelligence	2	2	Artificial Intelligence	4	4	Without Artificial Intelligence	4	4	Without Artificial Intelligence	3	3
25 years - 34 years	Male	Yes (I have professional studies or at least two years of experience in photography, design, advertising, communication, film, among others).	3	2	Artificial Intelligence	5	5	Without Artificial Intelligence	5	5	Without Artificial Intelligence	3	2	Artificial Intelligence	4	3	Artificial Intelligence	5	5	Without Artificial Intelligence	4	4	Without Artificial Intelligence	5	5	Without Artificial Intelligence	1	1	Artificial Intelligence	3	4	Artificial Intelligence	4	4	Without Artificial Intelligence	2	3	Artificial Intelligence	1	1	Artificial Intelligence	4	3	Without Artificial Intelligence	5	5	Without Artificial Intelligence	5	4
45 years - 54 years	Female	Yes (I have professional studies or at least two years of experience in photography, design, advertising, communication, film, among others).	3	4	Artificial Intelligence	5	5	Without Artificial Intelligence	4	5	Without Artificial Intelligence	4	4	Artificial Intelligence	4	5	Without Artificial Intelligence	4	5	Without Artificial Intelligence	4	3	Artificial Intelligence	5	5	Without Artificial Intelligence	3	2	Artificial Intelligence	4	5	Without Artificial Intelligence	5	5	Without Artificial Intelligence	3	2	Artificial Intelligence	2	3	Artificial Intelligence	4	5	Without Artificial Intelligence	3	5	Without Artificial Intelligence	4	5
25 years - 34 years	Female	Yes (I have professional studies or at least two years of experience in photography, design, advertising, communication, film, among others).	1	1	Artificial Intelligence	4	4	Without Artificial Intelligence	4	4	Artificial Intelligence	4	4	Without Artificial Intelligence	4	2	Artificial Intelligence	3	2	Artificial Intelligence	5	4	Without Artificial Intelligence	4	5	Without Artificial Intelligence	1	1	Artificial Intelligence	3	2	Artificial Intelligence	2	2	Artificial Intelligence	1	1	Artificial Intelligence	3	2	Artificial Intelligence	4	3	Artificial Intelligence	5	5	Without Artificial Intelligence	4	3
35 years - 44 years	Female	Yes (I have professional studies or at least two years of experience in photography, design, advertising, communication, film, among others).	4	3	Artificial Intelligence	5	5	Without Artificial Intelligence	5	5	Without Artificial Intelligence	4	4	Artificial Intelligence	5	4	Artificial Intelligence	5	5	Without Artificial Intelligence	5	5	Without Artificial Intelligence	5	5	Without Artificial Intelligence	3	4	Artificial Intelligence	5	5	Without Artificial Intelligence	5	5	Without Artificial Intelligence	5	5	Without Artificial Intelligence	4	4	Artificial Intelligence	4	4	Without Artificial Intelligence	4	4	Without Artificial Intelligence	5	5
25 years - 34 years	Male	No	1	3	Artificial Intelligence	5	5	Without Artificial Intelligence	5	5	Without Artificial Intelligence	1	3	Artificial Intelligence	5	5	Without Artificial Intelligence	5	5	Without Artificial Intelligence	5	5	Without Artificial Intelligence	5	5	Without Artificial Intelligence	1	1	Artificial Intelligence	1	1	Artificial Intelligence	5	5	Without Artificial Intelligence	1	1	Artificial Intelligence	1	1	Artificial Intelligence	1	1	Artificial Intelligence	5	5	Without Artificial Intelligence	5	5
25 years - 34 years	Male	Yes (I have professional studies or at least two years of experience in photography, design, advertising, communication, film, among others).	2	2	Artificial Intelligence	4	4	Without Artificial Intelligence	4	4	Without Artificial Intelligence	2	2	Artificial Intelligence	3	3	Artificial Intelligence	4	4	Without Artificial Intelligence	4	4	Without Artificial Intelligence	4	4	Without Artificial Intelligence	1	1	Artificial Intelligence	2	2	Artificial Intelligence	3	4	Artificial Intelligence	3	3	Artificial Intelligence	3	3	Artificial Intelligence	3	3	Without Artificial Intelligence	4	4	Without Artificial Intelligence	4	4
25 years - 34 years	Female	Yes (I have professional studies or at least two years of experience in photography, design, advertising, communication, film, among others).	4	4	Artificial Intelligence	5	5	Without Artificial Intelligence	5	5	Without Artificial Intelligence	4	4	Artificial Intelligence	3	3	Artificial Intelligence	5	5	Without Artificial Intelligence	5	5	Without Artificial Intelligence	5	5	Without Artificial Intelligence	3	3	Artificial Intelligence	5	5	Without Artificial Intelligence	5	5	Without Artificial Intelligence	5	5	Without Artificial Intelligence	4	4	Artificial Intelligence	5	5	Without Artificial Intelligence	5	5	Without Artificial Intelligence	5	5
35 years - 44 years	Male	Yes (I have professional studies or at least two years of experience in photography, design, advertising, communication, film, among others).	3	3	Artificial Intelligence	5	5	Without Artificial Intelligence	5	5	Without Artificial Intelligence	2	2	Artificial Intelligence	3	3	Artificial Intelligence	5	5	Without Artificial Intelligence	4	4	Without Artificial Intelligence	5	5	Without Artificial Intelligence	1	1	Artificial Intelligence	4	4	Artificial Intelligence	4	4	Artificial Intelligence	4	4	Artificial Intelligence	2	2	Artificial Intelligence	5	5	Without Artificial Intelligence	5	5	Without Artificial Intelligence	4	4
25 years - 34 years	Male	No	2	2	Artificial Intelligence	4	4	Without Artificial Intelligence	4	4	Without Artificial Intelligence	2	2	Artificial Intelligence	1	1	Artificial Intelligence	5	5	Without Artificial Intelligence	4	4	Without Artificial Intelligence	5	5	Without Artificial Intelligence	1	1	Artificial Intelligence	3	3	Without Artificial Intelligence	4	4	Without Artificial Intelligence	3	3	Artificial Intelligence	1	1	Artificial Intelligence	2	2	Artificial Intelligence	4	4	Without Artificial Intelligence	4	4
35 years - 44 years	Female	No	3	3	Artificial Intelligence	4	5	Without Artificial Intelligence	4	4	Without Artificial Intelligence	3	3	Without Artificial Intelligence	3	3	Artificial Intelligence	4	4	Artificial Intelligence	4	4	Without Artificial Intelligence	5	5	Without Artificial Intelligence	1	1	Artificial Intelligence	3	4	Without Artificial Intelligence	3	3	Without Artificial Intelligence	4	4	Without Artificial Intelligence	1	1	Artificial Intelligence	2	2	Without Artificial Intelligence	4	4	Without Artificial Intelligence	3	3
45 years - 54 years	Female	No	4	4	Without Artificial Intelligence	5	5	Without Artificial Intelligence	4	4	Without Artificial Intelligence	3	3	Artificial Intelligence	4	4	Without Artificial Intelligence	5	5	Without Artificial Intelligence	4	4	Without Artificial Intelligence	4	4	Without Artificial Intelligence	2	2	Artificial Intelligence	4	4	Without Artificial Intelligence	2	2	Artificial Intelligence	4	4	Without Artificial Intelligence	3	3	Artificial Intelligence	3	3	Artificial Intelligence	4	4	Without Artificial Intelligence	2	2
35 years - 44 years	Male	Yes (I have professional studies or at least two years of experience in photography, design, advertising, communication, film, among others).	2	3	Artificial Intelligence	4	4	Without Artificial Intelligence	4	4	Without Artificial Intelligence	2	2	Artificial Intelligence	2	2	Artificial Intelligence	4	4	Without Artificial Intelligence	5	5	Without Artificial Intelligence	5	5	Without Artificial Intelligence	2	2	Artificial Intelligence	2	2	Artificial Intelligence	4	4	Without Artificial Intelligence	4	4	Without Artificial Intelligence	1	1	Artificial Intelligence	5	5	Without Artificial Intelligence	5	5	Without Artificial Intelligence	5	5
45 years - 54 years	Female	No	3	2	Artificial Intelligence	5	4	Artificial Intelligence	5	5	Without Artificial Intelligence	3	4	Artificial Intelligence	4	5	Without Artificial Intelligence	5	5	Without Artificial Intelligence	5	5	Without Artificial Intelligence	4	4	Artificial Intelligence	1	1	Artificial Intelligence	5	5	Artificial Intelligence	5	5	Without Artificial Intelligence	4	4	Artificial Intelligence	4	5	Artificial Intelligence	5	5	Artificial Intelligence	5	5	Without Artificial Intelligence	5	5
25 years - 34 years	Female	Yes (I have professional studies or at least two years of experience in photography, design, advertising, communication, film, among others).	2	2	Artificial Intelligence	5	5	Without Artificial Intelligence	5	5	Artificial Intelligence	3	3	Artificial Intelligence	2	3	Artificial Intelligence	5	5	Without Artificial Intelligence	4	4	Artificial Intelligence	5	5	Artificial Intelligence	1	1	Artificial Intelligence	2	2	Artificial Intelligence	3	3	Without Artificial Intelligence	4	3	Artificial Intelligence	2	2	Artificial Intelligence	4	4	Without Artificial Intelligence	5	5	Without Artificial Intelligence	4	4
25 years - 34 years	Male	No	2	2	Artificial Intelligence	5	5	Without Artificial Intelligence	5	5	Without Artificial Intelligence	3	3	Artificial Intelligence	1	1	Artificial Intelligence	5	5	Without Artificial Intelligence	5	5	Without Artificial Intelligence	2	2	Artificial Intelligence	1	1	Artificial Intelligence	5	5	Without Artificial Intelligence	5	5	Without Artificial Intelligence	5	5	Without Artificial Intelligence	1	1	Artificial Intelligence	1	1	Artificial Intelligence	5	5	Without Artificial Intelligence	5	5
35 years - 44 years	Male	Yes (I have professional studies or at least two years of experience in photography, design, advertising, communication, film, among others).	4	4	Without Artificial Intelligence	3	3	Artificial Intelligence	5	5	Without Artificial Intelligence	3	3	Artificial Intelligence	3	3	Without Artificial Intelligence	4	4	Artificial Intelligence	5	5	Without Artificial Intelligence	2	2	Artificial Intelligence	2	2	Artificial Intelligence	3	3	Without Artificial Intelligence	3	3	Artificial Intelligence	3	3	Artificial Intelligence	4	4	Without Artificial Intelligence	5	5	Without Artificial Intelligence	2	2	Artificial Intelligence	3	3
25 years - 34 years	Female	Yes (I have professional studies or at least two years of experience in photography, design, advertising, communication, film, among others).	2	3	Artificial Intelligence	5	5	Without Artificial Intelligence	5	5	Without Artificial Intelligence	5	5	Without Artificial Intelligence	1	1	Artificial Intelligence	5	5	Without Artificial Intelligence	5	5	Without Artificial Intelligence	5	5	Without Artificial Intelligence	1	2	Artificial Intelligence	5	5	Without Artificial Intelligence	3	2	Artificial Intelligence	5	5	Without Artificial Intelligence	3	2	Artificial Intelligence	5	5	Without Artificial Intelligence	5	5	Without Artificial Intelligence	5	5
25 years - 34 years	Female	No	4	4	Artificial Intelligence	5	5	Without Artificial Intelligence	5	5	Without Artificial Intelligence	4	4	Artificial Intelligence	2	2	Artificial Intelligence	5	5	Without Artificial Intelligence	4	4	Artificial Intelligence	4	4	Without Artificial Intelligence	2	2	Artificial Intelligence	2	2	Artificial Intelligence	4	4	Without Artificial Intelligence	2	2	Artificial Intelligence	1	2	Artificial Intelligence	4	4	Without Artificial Intelligence	4	4	Without Artificial Intelligence	4	4
35 years - 44 years	Male	Yes (I have professional studies or at least two years of experience in photography, design, advertising, communication, film, among others).	2	3	Artificial Intelligence	4	4	Without Artificial Intelligence	3	3	Artificial Intelligence	2	2	Artificial Intelligence	2	2	Artificial Intelligence	2	2	Artificial Intelligence	3	3	Without Artificial Intelligence	3	3	Without Artificial Intelligence	1	1	Artificial Intelligence	3	3	Artificial Intelligence	4	4	Without Artificial Intelligence	4	4	Without Artificial Intelligence	2	2	Artificial Intelligence	3	3	Without Artificial Intelligence	4	4	Without Artificial Intelligence	4	4
25 years - 34 years	Male	Yes (I have professional studies or at least two years of experience in photography, design, advertising, communication, film, among others).	3	4	Artificial Intelligence	4	4	Without Artificial Intelligence	4	4	Without Artificial Intelligence	3	4	Artificial Intelligence	4	3	Artificial Intelligence	4	4	Without Artificial Intelligence	4	3	Without Artificial Intelligence	4	4	Artificial Intelligence	1	1	Artificial Intelligence	4	3	Artificial Intelligence	4	4	Without Artificial Intelligence	3	3	Artificial Intelligence	4	4	Artificial Intelligence	4	3	Artificial Intelligence	4	4	Without Artificial Intelligence	4	3
45 years - 54 years	Male	Yes (I have professional studies or at least two years of experience in photography, design, advertising, communication, film, among others).	3	2	Artificial Intelligence	4	3	Artificial Intelligence	4	4	Artificial Intelligence	3	3	Artificial Intelligence	2	2	Artificial Intelligence	4	3	Artificial Intelligence	4	4	Without Artificial Intelligence	4	4	Without Artificial Intelligence	2	2	Artificial Intelligence	4	3	Without Artificial Intelligence	3	4	Without Artificial Intelligence	3	2	Artificial Intelligence	1	2	Artificial Intelligence	3	3	Without Artificial Intelligence	3	3	Artificial Intelligence	2	2
25 years - 34 years	Female	Yes (I have professional studies or at least two years of experience in photography, design, advertising, communication, film, among others).	3	2	Artificial Intelligence	4	4	Without Artificial Intelligence	5	5	Without Artificial Intelligence	4	3	Artificial Intelligence	5	3	Artificial Intelligence	5	5	Without Artificial Intelligence	5	5	Without Artificial Intelligence	4	4	Artificial Intelligence	2	2	Artificial Intelligence	5	5	Without Artificial Intelligence	5	5	Without Artificial Intelligence	5	5	Artificial Intelligence	4	4	Artificial Intelligence	5	5	Without Artificial Intelligence	5	5	Without Artificial Intelligence	5	5
25 years - 34 years	Female	Yes (I have professional studies or at least two years of experience in photography, design, advertising, communication, film, among others).	2	4	Artificial Intelligence	5	4	Without Artificial Intelligence	3	3	Without Artificial Intelligence	4	2	Artificial Intelligence	4	4	Artificial Intelligence	4	4	Without Artificial Intelligence	4	4	Without Artificial Intelligence	4	3	Artificial Intelligence	3	2	Artificial Intelligence	3	3	Artificial Intelligence	4	4	Without Artificial Intelligence	4	4	Artificial Intelligence	4	4	Artificial Intelligence	4	4	Without Artificial Intelligence	5	5	Without Artificial Intelligence	4	3
25 years - 34 years	Female	Yes (I have professional studies or at least two years of experience in photography, design, advertising, communication, film, among others).	1	1	Artificial Intelligence	5	5	Without Artificial Intelligence	5	5	Without Artificial Intelligence	1	1	Artificial Intelligence	1	1	Artificial Intelligence	5	5	Without Artificial Intelligence	5	5	Without Artificial Intelligence	5	5	Without Artificial Intelligence	1	1	Artificial Intelligence	3	3	Artificial Intelligence	4	4	Without Artificial Intelligence	1	1	Artificial Intelligence	1	1	Artificial Intelligence	5	5	Without Artificial Intelligence	5	5	Without Artificial Intelligence	5	5
18 years - 24 years	Male	No	2	3	Artificial Intelligence	4	4	Without Artificial Intelligence	5	5	Without Artificial Intelligence	5	4	Without Artificial Intelligence	3	3	Artificial Intelligence	4	4	Without Artificial Intelligence	3	4	Without Artificial Intelligence	4	4	Artificial Intelligence	2	2	Artificial Intelligence	3	3	Without Artificial Intelligence	3	4	Artificial Intelligence	4	4	Artificial Intelligence	3	1	Artificial Intelligence	4	4	Without Artificial Intelligence	3	4	Without Artificial Intelligence	4	4
35 years - 44 years	Male	Yes (I have professional studies or at least two years of experience in photography, design, advertising, communication, film, among others).	5	5	Artificial Intelligence	5	5	Without Artificial Intelligence	5	5	Without Artificial Intelligence	5	5	Without Artificial Intelligence	5	5	Artificial Intelligence	5	5	Without Artificial Intelligence	5	5	Artificial Intelligence	5	5	Without Artificial Intelligence	3	3	Artificial Intelligence	4	4	Artificial Intelligence	5	5	Without Artificial Intelligence	4	4	Artificial Intelligence	3	3	Artificial Intelligence	5	5	Without Artificial Intelligence	5	5	Without Artificial Intelligence	4	4
45 years - 54 years	Male	No	1	1	Artificial Intelligence	4	4	Without Artificial Intelligence	4	4	Without Artificial Intelligence	1	1	Artificial Intelligence	1	1	Artificial Intelligence	4	4	Without Artificial Intelligence	4	4	Without Artificial Intelligence	5	5	Without Artificial Intelligence	1	1	Artificial Intelligence	1	1	Artificial Intelligence	1	1	Artificial Intelligence	5	5	Without Artificial Intelligence	1	1	Artificial Intelligence	5	4	Without Artificial Intelligence	5	5	Without Artificial Intelligence	5	5
18 years - 24 years	Female	No	5	4	Artificial Intelligence	5	5	Without Artificial Intelligence	5	5	Without Artificial Intelligence	4	4	Artificial Intelligence	4	3	Artificial Intelligence	5	5	Without Artificial Intelligence	5	5	Without Artificial Intelligence	5	5	Without Artificial Intelligence	1	1	Artificial Intelligence	5	5	Without Artificial Intelligence	5	5	Without Artificial Intelligence	5	5	Without Artificial Intelligence	1	1	Artificial Intelligence	1	1	Artificial Intelligence	5	5	Without Artificial Intelligence	5	5
25 years - 34 years	Female	Yes (I have professional studies or at least two years of experience in photography, design, advertising, communication, film, among others).	3	3	Artificial Intelligence	5	5	Without Artificial Intelligence	3	5	Without Artificial Intelligence	3	2	Artificial Intelligence	1	1	Artificial Intelligence	5	5	Without Artificial Intelligence	5	5	Without Artificial Intelligence	5	5	Without Artificial Intelligence	3	3	Artificial Intelligence	5	5	Without Artificial Intelligence	5	5	Without Artificial Intelligence	4	4	Artificial Intelligence	3	3	Artificial Intelligence	5	5	Without Artificial Intelligence	5	5	Without Artificial Intelligence	5	5
45 years - 54 years	Male	Yes (I have professional studies or at least two years of experience in photography, design, advertising, communication, film, among others).	4	4	Artificial Intelligence	5	5	Without Artificial Intelligence	5	5	Without Artificial Intelligence	4	5	Without Artificial Intelligence	4	5	Artificial Intelligence	4	5	Without Artificial Intelligence	5	5	Without Artificial Intelligence	5	5	Without Artificial Intelligence	1	1	Artificial Intelligence	4	4	Artificial Intelligence	5	5	Without Artificial Intelligence	5	4	Artificial Intelligence	3	1	Artificial Intelligence	5	5	Without Artificial Intelligence	5	5	Without Artificial Intelligence	4	4
25 years - 34 years	Male	Yes (I have professional studies or at least two years of experience in photography, design, advertising, communication, film, among others).	5	5	Artificial Intelligence	5	5	Without Artificial Intelligence	5	5	Without Artificial Intelligence	5	5	Without Artificial Intelligence	5	4	Artificial Intelligence	5	2	Without Artificial Intelligence	5	5	Without Artificial Intelligence	5	5	Without Artificial Intelligence	3	3	Artificial Intelligence	3	3	Artificial Intelligence	5	5	Without Artificial Intelligence	4	5	Without Artificial Intelligence	3	3	Artificial Intelligence	5	5	Without Artificial Intelligence	5	5	Without Artificial Intelligence	5	5
25 years - 34 years	Male	Yes (I have professional studies or at least two years of experience in photography, design, advertising, communication, film, among others).	2	3	Artificial Intelligence	5	5	Without Artificial Intelligence	5	5	Without Artificial Intelligence	3	2	Without Artificial Intelligence	1	1	Artificial Intelligence	5	5	Without Artificial Intelligence	4	4	Without Artificial Intelligence	4	4	Without Artificial Intelligence	2	1	Artificial Intelligence	4	3	Artificial Intelligence	4	3	Without Artificial Intelligence	2	2	Artificial Intelligence	1	1	Artificial Intelligence	5	5	Without Artificial Intelligence	5	5	Without Artificial Intelligence	5	5
25 years - 34 years	Male	Yes (I have professional studies or at least two years of experience in photography, design, advertising, communication, film, among others).	1	2	Artificial Intelligence	3	4	Artificial Intelligence	5	5	Without Artificial Intelligence	1	2	Artificial Intelligence	1	1	Artificial Intelligence	3	2	Artificial Intelligence	4	4	Without Artificial Intelligence	5	5	Without Artificial Intelligence	1	1	Artificial Intelligence	3	3	Without Artificial Intelligence	5	5	Without Artificial Intelligence	5	5	Without Artificial Intelligence	1	1	Artificial Intelligence	3	2	Artificial Intelligence	5	5	Without Artificial Intelligence	2	2
18 years - 24 years	Female	Yes (I have professional studies or at least two years of experience in photography, design, advertising, communication, film, among others).	1	1	Artificial Intelligence	5	5	Without Artificial Intelligence	2	3	Without Artificial Intelligence	1	1	Artificial Intelligence	1	1	Artificial Intelligence	5	5	Without Artificial Intelligence	5	5	Without Artificial Intelligence	5	5	Without Artificial Intelligence	1	1	Artificial Intelligence	3	3	Without Artificial Intelligence	4	3	Without Artificial Intelligence	1	1	Artificial Intelligence	1	1	Artificial Intelligence	4	4	Without Artificial Intelligence	5	5	Without Artificial Intelligence	3	3
45 years - 54 years	Female	No	1	1	Artificial Intelligence	2	2	Artificial Intelligence	4	4	Artificial Intelligence	4	4	Without Artificial Intelligence	1	1	Artificial Intelligence	3	3	Without Artificial Intelligence	4	4	Without Artificial Intelligence	2	3	Artificial Intelligence	1	1	Artificial Intelligence	3	3	Artificial Intelligence	2	3	Artificial Intelligence	3	3	Artificial Intelligence	3	3	Artificial Intelligence	4	4	Without Artificial Intelligence	4	4	Without Artificial Intelligence	5	5
18 years - 24 years	Male	No	3	1	Artificial Intelligence	5	5	Without Artificial Intelligence	5	5	Without Artificial Intelligence	2	2	Artificial Intelligence	3	2	Artificial Intelligence	5	5	Without Artificial Intelligence	5	5	Without Artificial Intelligence	4	4	Artificial Intelligence	1	1	Artificial Intelligence	4	3	Artificial Intelligence	5	5	Without Artificial Intelligence	4	4	Artificial Intelligence	3	3	Artificial Intelligence	3	3	Artificial Intelligence	5	5	Without Artificial Intelligence	5	5
25 years - 34 years	Female	No	1	1	Artificial Intelligence	4	4	Without Artificial Intelligence	4	4	Without Artificial Intelligence	2	2	Artificial Intelligence	1	1	Artificial Intelligence	5	5	Without Artificial Intelligence	5	5	Without Artificial Intelligence	4	4	Without Artificial Intelligence	1	1	Artificial Intelligence	3	5	Artificial Intelligence	3	3	Artificial Intelligence	2	2	Artificial Intelligence	1	1	Artificial Intelligence	4	4	Without Artificial Intelligence	5	5	Without Artificial Intelligence	5	5
18 years - 24 years	Male	Yes (I have professional studies or at least two years of experience in photography, design, advertising, communication, film, among others).	3	2	Artificial Intelligence	5	5	Without Artificial Intelligence	5	5	Without Artificial Intelligence	4	4	Without Artificial Intelligence	1	1	Artificial Intelligence	4	5	Without Artificial Intelligence	5	5	Without Artificial Intelligence	5	5	Without Artificial Intelligence	1	2	Artificial Intelligence	1	1	Without Artificial Intelligence	4	4	Without Artificial Intelligence	2	2	Artificial Intelligence	3	3	Artificial Intelligence	4	4	Without Artificial Intelligence	5	5	Without Artificial Intelligence	5	5
18 years - 24 years	Female	Yes (I have professional studies or at least two years of experience in photography, design, advertising, communication, film, among others).	1	1	Artificial Intelligence	5	5	Without Artificial Intelligence	4	5	Without Artificial Intelligence	2	3	Artificial Intelligence	2	3	Artificial Intelligence	5	5	Without Artificial Intelligence	5	5	Without Artificial Intelligence	5	5	Without Artificial Intelligence	1	2	Artificial Intelligence	4	4	Artificial Intelligence	5	5	Without Artificial Intelligence	4	4	Without Artificial Intelligence	1	1	Artificial Intelligence	4	4	Without Artificial Intelligence	4	4	Without Artificial Intelligence	4	4
18 years - 24 years	Male	Yes (I have professional studies or at least two years of experience in photography, design, advertising, communication, film, among others).	2	3	Artificial Intelligence	4	4	Artificial Intelligence	5	5	Without Artificial Intelligence	5	3	Artificial Intelligence	4	2	Artificial Intelligence	5	5	Without Artificial Intelligence	5	5	Without Artificial Intelligence	5	5	Without Artificial Intelligence	1	1	Artificial Intelligence	5	4	Artificial Intelligence	5	4	Without Artificial Intelligence	5	5	Artificial Intelligence	3	2	Artificial Intelligence	5	5	Without Artificial Intelligence	5	5	Without Artificial Intelligence	5	4
18 years - 24 years	Female	Yes (I have professional studies or at least two years of experience in photography, design, advertising, communication, film, among others).	2	1	Artificial Intelligence	5	5	Without Artificial Intelligence	4	4	Artificial Intelligence	1	1	Artificial Intelligence	1	3	Artificial Intelligence	5	5	Without Artificial Intelligence	5	5	Without Artificial Intelligence	5	5	Without Artificial Intelligence	3	4	Artificial Intelligence	5	5	Without Artificial Intelligence	4	4	Artificial Intelligence	4	4	Artificial Intelligence	4	3	Artificial Intelligence	5	5	Without Artificial Intelligence	5	5	Without Artificial Intelligence	5	5
18 years - 24 years	Female	No	2	3	Artificial Intelligence	5	5	Without Artificial Intelligence	4	4	Without Artificial Intelligence	3	2	Artificial Intelligence	2	2	Artificial Intelligence	5	5	Without Artificial Intelligence	5	5	Without Artificial Intelligence	5	5	Without Artificial Intelligence	2	2	Artificial Intelligence	4	4	Without Artificial Intelligence	5	5	Without Artificial Intelligence	3	2	Artificial Intelligence	2	2	Artificial Intelligence	4	4	Without Artificial Intelligence	5	5	Without Artificial Intelligence	4	4
18 years - 24 years	Male	No	2	2	Artificial Intelligence	4	2	Artificial Intelligence	5	5	Without Artificial Intelligence	5	4	Artificial Intelligence	1	1	Artificial Intelligence	5	5	Without Artificial Intelligence	3	4	Without Artificial Intelligence	4	3	Artificial Intelligence	1	1	Artificial Intelligence	1	1	Artificial Intelligence	4	4	Without Artificial Intelligence	1	1	Artificial Intelligence	4	3	Artificial Intelligence	5	5	Without Artificial Intelligence	5	4	Artificial Intelligence	5	4
18 years - 24 years	Female	Yes (I have professional studies or at least two years of experience in photography, design, advertising, communication, film, among others).	4	2	Artificial Intelligence	5	5	Without Artificial Intelligence	5	4	Without Artificial Intelligence	3	3	Artificial Intelligence	4	3	Artificial Intelligence	5	5	Without Artificial Intelligence	5	5	Without Artificial Intelligence	5	5	Without Artificial Intelligence	2	2	Artificial Intelligence	4	4	Without Artificial Intelligence	5	5	Without Artificial Intelligence	4	3	Artificial Intelligence	4	4	Artificial Intelligence	5	5	Without Artificial Intelligence	5	5	Without Artificial Intelligence	5	5
35 years - 44 years	Female	Yes (I have professional studies or at least two years of experience in photography, design, advertising, communication, film, among others).	4	4	Artificial Intelligence	4	4	Artificial Intelligence	5	5	Without Artificial Intelligence	5	5	Without Artificial Intelligence	3	3	Artificial Intelligence	5	5	Without Artificial Intelligence	5	5	Without Artificial Intelligence	5	5	Without Artificial Intelligence	1	2	Artificial Intelligence	4	4	Artificial Intelligence	4	4	Artificial Intelligence	4	4	Artificial Intelligence	2	3	Artificial Intelligence	5	5	Without Artificial Intelligence	5	5	Without Artificial Intelligence	5	5
45 years - 54 years	Female	Yes (I have professional studies or at least two years of experience in photography, design, advertising, communication, film, among others).	2	3	Artificial Intelligence	2	2	Artificial Intelligence	4	4	Artificial Intelligence	3	2	Artificial Intelligence	3	2	Artificial Intelligence	4	4	Without Artificial Intelligence	4	4	Artificial Intelligence	4	4	Without Artificial Intelligence	1	1	Artificial Intelligence	3	3	Artificial Intelligence	3	3	Artificial Intelligence	4	4	Artificial Intelligence	2	1	Artificial Intelligence	4	4	Artificial Intelligence	4	4	Without Artificial Intelligence	3	3
25 years - 34 years	Male	No	3	3	Artificial Intelligence	5	5	Without Artificial Intelligence	4	4	Without Artificial Intelligence	3	3	Artificial Intelligence	3	3	Artificial Intelligence	5	5	Without Artificial Intelligence	4	4	Without Artificial Intelligence	5	5	Without Artificial Intelligence	1	1	Artificial Intelligence	3	3	Without Artificial Intelligence	4	4	Without Artificial Intelligence	2	2	Artificial Intelligence	2	2	Artificial Intelligence	5	5	Without Artificial Intelligence	3	2	Artificial Intelligence	5	5
Over 54 years	Female	Yes (I have professional studies or at least two years of experience in photography, design, advertising, communication, film, among others).	5	5	Without Artificial Intelligence	5	3	Without Artificial Intelligence	5	5	Artificial Intelligence	5	5	Without Artificial Intelligence	5	4	Artificial Intelligence	5	5	Without Artificial Intelligence	5	5	Artificial Intelligence	5	5	Artificial Intelligence	3	3	Artificial Intelligence	5	5	Without Artificial Intelligence	5	5	Without Artificial Intelligence	5	5	Without Artificial Intelligence	4	4	Artificial Intelligence	5	5	Artificial Intelligence	5	5	Without Artificial Intelligence	5	5
[truncated: 49 more columns]
